# Supplementary material for: Multiparametric Magnetic Resonance Imaging and Metabolic Characterization of Patient-Derived Xenograft Models of Clear Cell Renal Cell Carcinoma
Source: Metabolites. 2022 Nov 15;12(11):1117. doi: 10.3390/metabo12111117 (PMC9692472; doi:10.3390/metabo12111117)
Supplement: Supplementary file 1 [file metabolites-12-01117-s001.zip]

Archive with 1 entries (1 files):
- metabolites-1983203-supplementary.pdf
